# Supplementary material for: Controlling the Wetting Properties of Superhydrophobic Titanium Surface Fabricated by UV Nanosecond-Pulsed Laser and Heat Treatment
Source: Nanomaterials (Basel). 2018 Sep 27;8(10):766. doi: 10.3390/nano8100766 (PMC6215316; doi:10.3390/nano8100766)
Supplement: Supplementary file 1 [file nanomaterials-08-00766-s001.zip]

Archive with 6 entries (6 files):
- Video S1 (1W_grid_50um).mp4
- Video S2 (1W_grid_50um_250um_300um).mp4
- Video S3 (2W_line_150um).mp4
- Video S4 (2W_line_250um).mp4
- Video S5 (1W_grid_50um).mp4
- Video S6 (2W_line_100um).mp4
